# Supplementary material for: Assessment of Nutrient Intake and Diet Quality in Adolescent Dietary Supplement Users vs. Non-Users: The CRO-PALS Longitudinal Study
Source: Nutrients. 2023 Jun 17;15(12):2783. doi: 10.3390/nu15122783 (PMC10303724; doi:10.3390/nu15122783)
Supplement: Supplementary file 1 [file nutrients-15-02783-s001.zip]

Archive with 1 entries (1 files):
- nutrients-2439830-supplementary.pdf
